# Supplementary material for: Diminished neutralization responses towards SARS-CoV-2 Omicron VoC after mRNA or vector-based COVID-19 vaccinations
Source: Sci Rep. 2022 Nov 18;12:19858. doi: 10.1038/s41598-022-22552-y (PMC9673895; doi:10.1038/s41598-022-22552-y)
Supplement: Supplementary file 2 — Supplementary Information 2. [file 41598_2022_22552_MOESM2_ESM.xlsx]

## Sheet: BNT162b2 T1 T2 final
Study ID	Vaccination	age_group_1	age_group_2	sex_1	sex_2	cardiovascular_1	hypertension_1	lung_disease_1	cancer_1	diabetes_1	immune_supp_1	number_conditions_1	cardiovascular_2	hypertension_2	lung_disease_2	cancer_2	diabetes_2	immune_supp_2	number_conditions_2	d_vacc_t_between	d_vacc_t_last_vacc_1	d_vacc_t_last_vacc_2	vacc_first_type	vacc_second_type	Spike IgG MFI ratio_1	RBD IgG MFI ratio_1	N IgG MFI ratio_1	Spike IgG MFI ratio _2	RBD IgG MFI ratio_2	N IgG MFI ratio_2	IUB.1 _1	FRNT50 B.1 _1	FRNT50 B.1.351 _1	FRNT50 B.1.617.2 _1	FRNT50 BA.1 _1	FRNT50 BA.2 _1	FRNT50 BA.2.12.1 _1	FRNT50 BA.3 _1	FRNT50 BA.4/5 _1	IU B.1 _2	FRNT50 B.1 _2	FRNT50 B.1.351 _2	FRNT50 B.1.617.2 _2	FRNT50 BA.1 _2	FRNT50 BA.2 _2	FRNT50 BA.2.12.1 _2	FRNT50 BA.3 _2	FRNT50 BA.4/5 _2
122	BNT162b2 + BNT162b2	46-65	46-65	female	female	0	1	1	0	0	0	two predisposing conditions	0	1	1	0	0	0	two predisposing conditions	21	27	173	Pfizer	Pfizer	11.1021	21.7544	0.06423	6.40372	7.51716	0.061337	5.03824	103.2	26.9	48.5	1	NA	NA	NA	NA	1.63059	33.4	12	28.6	1	NA	NA	NA	NA
123	BNT162b2 + BNT162b2	46-65	46-65	female	female	0	0	0	0	0	0	no predisposing conditions	0	0	0	0	0	0	no predisposing conditions	21	38	190	Pfizer	Pfizer	13.8156	31.6229	0.0613266	8.6993	10.387	0.0577095	NA	481.2	57.3	327.6	28.5	42.8	38.5	17.8	23.3	NA	111.5	23.7	54.8	9.6	12.9	15.5	8.3	10.1
124	BNT162b2 + BNT162b2	46-65	46-65	female	female	0	1	0	0	0	0	one predisposing condition	0	1	0	0	0	0	one predisposing condition	21	34	181	Pfizer	Pfizer	13.5152	30.3331	0.0951856	10.3353	6.6434	0.0721231	10.4329	213.7	13.6	129.9	1	NA	NA	NA	NA	3.04638	62.4	13.8	40.5	9.3	NA	NA	NA	NA
125	BNT162b2 + BNT162b2	46-65	46-65	female	female	NA	NA	NA	NA	NA	NA	missing	0	0	0	0	0	0	no predisposing conditions	21	22	164	Pfizer	Pfizer	13.4086	26.7651	0.0627689	8.79922	10.8587	0.0608158	8.64605	177.1	22.2	428.3	1	NA	NA	NA	NA	3.10008	63.5	19.4	71.5	8.9	NA	NA	NA	NA
126	BNT162b2 + BNT162b2	26-45	26-45	female	female	0	0	0	0	0	0	no predisposing conditions	0	0	0	0	0	0	no predisposing conditions	21	29	155	Pfizer	Pfizer	12.0662	20.5283	0.11742	5.8819	6.79278	0.119707	1.96257	40.2	17.4	45.4	1	NA	NA	NA	NA	0.717657	14.7	1	15.1	1	NA	NA	NA	NA
127	BNT162b2 + BNT162b2	26-45	26-45	male	male	0	0	0	0	0	0	no predisposing conditions	0	0	0	0	0	0	no predisposing conditions	21	17	162	Pfizer	Pfizer	13.8012	34.4653	0.0932258	9.14146	11.1799	0.168221	NA	757.4	94.9	913.2	51.3	46.7	55.4	34.6	33	NA	136.1	45.1	106	18.7	21.4	24.6	9.8	12.8
128	BNT162b2 + BNT162b2	46-65	46-65	female	female	0	1	0	0	0	0	one predisposing condition	1	1	0	0	0	0	two predisposing conditions	21	21	168	Pfizer	Pfizer	13.8996	30.4382	0.065211	8.52412	9.07697	0.0745675	27.6078	565.5	17.2	576.8	10.5	NA	NA	NA	NA	2.78275	57	21	63.2	7.9	NA	NA	NA	NA
129	BNT162b2 + BNT162b2	46-65	46-65	female	female	0	0	0	0	0	0	no predisposing conditions	0	0	0	0	0	0	no predisposing conditions	21	23	170	Pfizer	Pfizer	13.3451	25.3392	0.056995	7.05492	8.99484	0.0462935	4.05696	83.1	1	123.9	1	NA	NA	NA	NA	3.01709	61.8	40	90.7	1	NA	NA	NA	NA
130	BNT162b2 + BNT162b2	26-45	26-45	female	female	0	0	0	0	0	0	no predisposing conditions	0	0	0	0	0	0	no predisposing conditions	21	29	188	Pfizer	Pfizer	10.5351	22.9174	0.0922253	4.37451	5.50217	0.102189	9.39788	192.5	11.2	121.6	1	NA	NA	NA	NA	1.04963	21.5	8.3	23.5	1	NA	NA	NA	NA
131	BNT162b2 + BNT162b2	26-45	26-45	male	male	0	0	0	0	0	0	no predisposing conditions	0	0	0	0	0	1	one predisposing condition	21	24	169	Pfizer	Pfizer	1.78556	2.07515	0.0216585	0.804759	0.353596	0.0202126	0.0488202	1	1	1.7	1	NA	NA	NA	NA	0.0488202	1	1	1	1	NA	NA	NA	NA
132	BNT162b2 + BNT162b2	26-45	26-45	male	male	0	0	0	0	0	0	no predisposing conditions	0	0	0	0	0	0	no predisposing conditions	21	34	197	Pfizer	Pfizer	14.2718	34.909	0.128303	10.9079	16.055	0.133012	34.2669	701.9	237.1	1069	28.3	NA	NA	NA	NA	5.98535	122.6	97.2	191.2	27.3	NA	NA	NA	NA
133	BNT162b2 + BNT162b2	46-65	46-65	male	male	0	1	0	0	0	0	one predisposing condition	0	1	0	0	0	0	one predisposing condition	21	29	183	Pfizer	Pfizer	13.9777	29.9541	0.0588244	6.80574	7.49833	0.0538214	9.98373	204.5	14.9	150.5	1	NA	NA	NA	NA	0.65419	13.4	1	9.8	1	NA	NA	NA	NA
134	BNT162b2 + BNT162b2	26-45	26-45	female	female	NA	NA	NA	NA	NA	NA	missing	0	0	0	0	0	1	one predisposing condition	21	34	181	Pfizer	Pfizer	13.9434	33.4683	0.08993	7.23522	9.46838	0.0670017	16.1937	331.7	83	406.5	16.2	NA	NA	NA	NA	3.69569	75.7	50.8	131.8	14.1	NA	NA	NA	NA
135	BNT162b2 + BNT162b2	46-65	46-65	female	female	1	1	0	0	0	0	two predisposing conditions	1	1	0	0	0	0	two predisposing conditions	21	37	171	Pfizer	Pfizer	10.6256	19.4054	0.0787755	5.0957	5.52621	0.0647125	NA	99.9	20.6	79.1	1	9.6	9.9	1	1	NA	29.1	7.9	23	1	1	1	1	1
136	BNT162b2 + BNT162b2	46-65	46-65	female	female	0	0	0	0	0	0	no predisposing conditions	0	0	0	0	0	0	no predisposing conditions	21	18	137	Pfizer	Pfizer	14.3229	33.5172	0.0981696	8.37663	13.819	0.0832916	NA	491.9	33.6	289.1	11.4	13.9	13.9	9.4	1	NA	153.5	23.9	81.2	16	11.1	12.4	9.8	9.5
137	BNT162b2 + BNT162b2	46-65	46-65	female	female	0	1	0	0	0	0	one predisposing condition	0	1	0	0	0	0	one predisposing condition	21	25	157	Pfizer	Pfizer	13.4015	21.5793	0.231467	5.92976	2.76919	0.193209	3.34418	68.5	1	74.9	1	NA	NA	NA	NA	0.493084	10.1	1	15	1	NA	NA	NA	NA
138	BNT162b2 + BNT162b2	46-65	46-65	female	female	0	1	0	0	0	0	one predisposing condition	0	0	0	0	0	0	no predisposing conditions	21	36	189	Pfizer	Pfizer	13.7009	31.7995	0.10904	5.77943	10.1937	0.0966928	NA	172.6	34.3	145.6	9.5	15.7	16.5	1	11.7	NA	34.4	1	28.6	1	6.9	1	1	1
139	BNT162b2 + BNT162b2	46-65	46-65	female	female	0	0	0	0	0	0	no predisposing conditions	0	0	0	0	0	0	no predisposing conditions	21	34	182	Pfizer	Pfizer	13.4859	29.117	0.0795758	9.19209	10.2587	0.068314	17.4288	357	86.3	442.8	10.3	NA	NA	NA	NA	4.48657	91.9	25.6	57.8	8.2	NA	NA	NA	NA
140	BNT162b2 + BNT162b2	66-79	66-79	female	female	0	1	0	0	0	0	one predisposing condition	0	1	0	0	0	0	one predisposing condition	21	36	181	Pfizer	Pfizer	11.4072	16.7785	0.0811606	5.58447	3.56449	0.0576545	NA	44.8	18.3	50.3	1	1	1	1	1	NA	36	21.6	25.6	13.5	11.1	9.4	9.7	1
141	BNT162b2 + BNT162b2	46-65	46-65	male	male	0	0	0	0	0	0	no predisposing conditions	0	0	0	0	0	0	no predisposing conditions	21	38	190	Pfizer	Pfizer	14.5381	32.4316	0.0327232	10.7641	14.3109	0.0324654	NA	349.3	37	249.4	31.2	25.3	24.4	25.8	9	NA	172.8	53.6	90.2	21.8	25.4	28.8	15.5	11.5
142	BNT162b2 + BNT162b2	46-65	46-65	female	female	0	0	0	0	0	0	no predisposing conditions	0	0	0	0	0	0	no predisposing conditions	26	35	175	Pfizer	Pfizer	9.28344	17.2127	0.0627391	3.63407	3.63698	0.0495675	2.63141	53.9	31.3	57.7	1	NA	NA	NA	NA	0.844589	17.3	11.2	24.6	1	NA	NA	NA	NA
143	BNT162b2 + BNT162b2	26-45	26-45	female	female	0	0	0	0	0	0	no predisposing conditions	0	0	0	0	0	0	no predisposing conditions	21	18	157	Pfizer	Pfizer	12.8925	27.7736	0.0739803	8.75021	12.2786	0.0873458	NA	227.6	19.7	167.1	8.3	8.7	9.3	1	1	NA	77.8	16.5	64.8	8.1	8.1	8.5	1	1
144	BNT162b2 + BNT162b2	46-65	46-65	female	female	0	0	0	0	0	0	no predisposing conditions	0	0	0	0	0	0	no predisposing conditions	21	40	180	Pfizer	Pfizer	14.083	30.222	0.0760315	11.1584	17.4937	0.0781196	NA	436.4	92.8	314.2	35.9	32.3	39.3	19.4	21.7	NA	392.1	163	445.3	68.7	28.4	35	27.3	22.3

## Sheet: Other Vaccinations final
Study ID	Vaccination	age_group	sex	cardiovascular	hypertension	lung_disease	cancer	diabetes	immune_supp	number_conditions	d_vacc_t_between	d_vacc_t_last_vacc	vacc_first_type	vacc_second_type	Spike IgG MFI ratio_1	RBD IgG MFI ratio_1	N IgG MFI ratio_1	IU B.1_1	FRNT50 B.1_1	FRNT50 B.1.351_1	FRNT50 B.1.617.2_1	FRNT50 BA.1_1	FRNT50 BA.2_1	FRNT50 BA.2.12.1_1	FRNT50 BA.3_1	FRNT50 BA.4/5_1
1	two-dose AZD1222	66-79	male	0	0	0	0	1	0	one predisposing condition	84	26	Astra	Astra	3.31843	6.11834	0.0401051	3.57852	73.3	31.3	58.7	8.2	NA	NA	NA	NA
2	two-dose AZD1222	66-79	female	0	0	0	0	0	0	no predisposing conditions	77	27	Astra	Astra	5.05535	8.46188	0.108845	7.21074	147.7	13.5	73.1	1	NA	NA	NA	NA
3	two-dose AZD1222	46-65	male	0	1	0	0	1	0	two predisposing conditions	77	29	Astra	Astra	9.51867	21.8112	0.105644	11.712	239.9	47.1	58.6	17.8	NA	NA	NA	NA
4	two-dose AZD1222	46-65	female	1	1	0	0	0	0	two predisposing conditions	77	31	Astra	Astra	5.49542	7.31986	0.0791185	NA	40.9	17.2	27	1	1	1	8.8	1
5	two-dose AZD1222	46-65	male	0	0	0	1	0	0	one predisposing condition	77	34	Astra	Astra	9.94771	20.2723	0.146195	NA	248	60.8	72.9	15	42	34.7	14.1	17.5
6	two-dose AZD1222	46-65	female	0	0	0	0	0	0	no predisposing conditions	77	28	Astra	Astra	5.8046	11.0204	0.109931	7.63548	156.4	20.4	97.3	8.4	NA	NA	NA	NA
7	two-dose AZD1222	46-65	female	1	1	0	0	0	0	two predisposing conditions	77	29	Astra	Astra	7.72315	12.7898	0.0653985	NA	102.6	42.8	108.7	13.6	1	9.3	9.8	1
8	two-dose AZD1222	46-65	female	0	1	0	0	0	0	one predisposing condition	77	33	Astra	Astra	8.14474	22.1673	0.0945535	NA	74.3	11.8	29.9	9.7	13.4	14.5	1	7.7
9	two-dose AZD1222	46-65	female	0	0	1	0	0	0	one predisposing condition	73	33	Astra	Astra	4.3911	7.70405	0.0437896	NA	56	13.1	46.9	8.4	1	1	1	1
10	two-dose AZD1222	46-65	male	0	0	0	0	0	0	no predisposing conditions	77	28	Astra	Astra	3.06906	5.87369	0.0483629	NA	75.4	26.1	39.8	6.9	25.1	36.1	1	20.1
11	two-dose AZD1222	46-65	female	0	0	0	0	0	0	no predisposing conditions	77	29	Astra	Astra	4.5306	5.00029	0.0894085	NA	23.5	1	1	1	9	1	1	1
12	two-dose AZD1222	46-65	male	0	0	0	0	1	0	one predisposing condition	64	32	Astra	Astra	3.06959	7.1663	0.0933034	NA	42.4	12.2	33.8	1	1	1	1	1
13	two-dose AZD1222	46-65	female	1	1	1	0	0	0	>2 predisposing conditions	77	33	Astra	Astra	13.6244	28.255	0.0623857	NA	425.5	167.3	208.5	70.1	61.3	54.6	50.1	7.9
14	two-dose AZD1222	46-65	male	0	0	0	0	0	0	no predisposing conditions	77	27	Astra	Astra	2.07186	2.62092	0.131445	1.08869	22.3	1	10.8	1	NA	NA	NA	NA
15	two-dose AZD1222	66-79	male	0	1	0	0	0	0	one predisposing condition	77	26	Astra	Astra	6.18561	8.80198	0.063347	2.15297	44.1	1	14.6	1	NA	NA	NA	NA
16	two-dose AZD1222	66-79	male	0	0	0	0	0	0	no predisposing conditions	77	27	Astra	Astra	4.00461	6.15461	0.0500685	1.60618	32.9	9	14.2	1	NA	NA	NA	NA
17	two-dose AZD1222	46-65	male	0	0	0	0	0	0	no predisposing conditions	77	26	Astra	Astra	13.3654	29.6879	0.11305	35.8633	734.6	188.4	552.9	87.1	NA	NA	NA	NA
18	two-dose AZD1222	46-65	female	0	1	0	0	0	0	one predisposing condition	77	30	Astra	Astra	3.79105	7.80512	0.0612854	3.79821	77.8	25.5	28.1	1	NA	NA	NA	NA
19	two-dose AZD1222	46-65	male	0	0	0	0	0	0	no predisposing conditions	77	31	Astra	Astra	2.99041	2.87973	0.0628258	NA	12.3	1	1	1	1	1	1	1
20	two-dose AZD1222	46-65	female	0	0	0	0	0	0	no predisposing conditions	77	28	Astra	Astra	6.61812	12.1401	0.0622506	10.9748	224.8	62	108.5	13.3	NA	NA	NA	NA
21	two-dose AZD1222	46-65	female	0	0	0	0	0	0	no predisposing conditions	79	25	Astra	Astra	3.19288	5.52625	0.0520177	NA	36.3	9.1	24.2	1	1	1	1	1
22	two-dose AZD1222	46-65	female	0	0	0	0	0	0	no predisposing conditions	77	26	Astra	Astra	3.88738	8.7036	0.163789	5.27258	108	18.6	34.8	6.4	NA	NA	NA	NA
23	two-dose AZD1222	66-79	female	0	1	0	0	0	0	one predisposing condition	77	26	Astra	Astra	4.76454	5.89045	0.200152	3.1489	64.5	18.1	34.1	7.7	NA	NA	NA	NA
24	two-dose AZD1222	66-79	female	0	1	0	0	0	0	one predisposing condition	78	27	Astra	Astra	10.4056	17.4709	0.0660271	22.5207	461.3	181.1	366	29.1	NA	NA	NA	NA
25	two-dose AZD1222	46-65	male	0	1	0	0	0	0	one predisposing condition	77	27	Astra	Astra	6.10448	18.2728	0.111101	10.2376	209.7	1	43.8	1	NA	NA	NA	NA
26	AZD1222 + mRNA-1273	66-79	male	0	0	0	0	0	0	no predisposing conditions	69	21	Astra	Moderna	13.5895	24.5757	0.0315461	32.2067	659.7	77.4	213.1	47.7	NA	NA	NA	NA
27	AZD1222 + mRNA-1273	66-79	female	0	1	0	0	0	0	one predisposing condition	77	12	Astra	Moderna	14.971	29.1885	0.0598	NA	1040	144.5	912.4	81.6	102.2	86	48.2	54.4
28	AZD1222 + mRNA-1273	66-79	female	1	0	0	0	0	0	one predisposing condition	77	30	Astra	Moderna	14.6185	28.9918	0.0407102	54.7762	1122	584.5	926.6	156.6	NA	NA	NA	NA
29	AZD1222 + mRNA-1273	66-79	female	0	1	0	0	0	0	one predisposing condition	77	20	Astra	Moderna	14.5441	33.2253	0.0503122	NA	2418	461.4	873.3	138.7	138.4	127.4	129	103.4
30	AZD1222 + mRNA-1273	66-79	male	0	0	0	0	1	0	one predisposing condition	77	10	Astra	Moderna	13.7424	25.1881	0.0593269	NA	977.5	223.5	331.6	32.4	92.4	93.8	23.9	50
31	AZD1222 + mRNA-1273	66-79	male	0	0	0	0	0	0	no predisposing conditions	77	18	Astra	Moderna	13.4154	27.656	0.0691143	NA	679.7	176.9	382.8	100.7	146.9	240.7	65.1	151.8
32	AZD1222 + mRNA-1273	46-65	male	0	0	0	0	0	0	no predisposing conditions	77	13	Astra	Moderna	12.8111	34.801	0.512612	NA	2578	993.2	950	524.2	267.2	308.3	147.3	137.2
33	AZD1222 + mRNA-1273	66-79	male	0	1	0	0	0	0	one predisposing condition	29	32	Astra	Moderna	9.54835	18.0372	0.0447084	4.01497	82.24	1	34.99	1	NA	NA	NA	NA
34	AZD1222 + mRNA-1273	66-79	female	0	1	0	0	0	0	one predisposing condition	58	13	Astra	Moderna	13.0735	24.4547	0.145126	NA	520.8	107.4	290.4	36.8	25.7	31.6	33.8	16.6
35	AZD1222 + mRNA-1273	46-65	male	0	1	0	0	0	0	one predisposing condition	77	18	Astra	Moderna	11.8909	16.735	0.0763819	NA	883.6	142.3	1398	64.5	45.4	62.3	33.1	34.9
36	AZD1222 + mRNA-1273	66-79	female	0	0	0	0	0	0	no predisposing conditions	84	24	Astra	Moderna	11.5005	27.0231	0.242157	59.1212	1211	223.6	1021	19.4	NA	NA	NA	NA
37	AZD1222 + mRNA-1273	46-65	female	0	0	0	0	0	0	no predisposing conditions	77	34	Astra	Moderna	13.5931	32.0178	0.201415	153.002	3134	1520	7435	180.1	NA	NA	NA	NA
38	AZD1222 + mRNA-1273	66-79	male	1	1	0	0	0	0	two predisposing conditions	90	33	Astra	Moderna	12.5468	21.4738	0.0789998	16.9357	346.9	92.12	348.7	46.04	NA	NA	NA	NA
39	AZD1222 + mRNA-1273	66-79	female	0	0	0	0	0	0	no predisposing conditions	77	26	Astra	Moderna	14.7197	28.3533	0.0472019	102.425	2098	533	1162	103.5	NA	NA	NA	NA
40	AZD1222 + mRNA-1273	66-79	female	0	1	0	1	0	0	two predisposing conditions	47	10	Astra	Moderna	14.7917	31.8289	0.0762601	NA	1153	303.8	1525	64.5	77.7	71.7	46.7	33.1
41	AZD1222 + mRNA-1273	80+	male	1	1	0	0	0	0	two predisposing conditions	77	16	Astra	Moderna	9.31331	13.3579	0.115309	NA	215.9	44.7	174.1	22.8	24	37.1	19	15.3
42	AZD1222 + mRNA-1273	66-79	female	0	0	0	0	0	0	no predisposing conditions	20	32	Astra	Moderna	2.49455	3.32403	0.166417	0.597559	12.24	1	8.56	1	NA	NA	NA	NA
43	AZD1222 + mRNA-1273	46-65	male	0	0	0	0	0	0	no predisposing conditions	69	22	Astra	Moderna	14.2191	32.131	0.0702299	150.073	3074	1291	1972	214.9	NA	NA	NA	NA
44	AZD1222 + mRNA-1273	66-79	female	0	1	0	0	1	0	two predisposing conditions	77	15	Astra	Moderna	13.0588	24.1033	0.0348409	NA	877.5	238.1	456.4	63.5	66.6	69.2	28.4	70.3
45	AZD1222 + mRNA-1273	66-79	female	0	0	0	0	0	0	no predisposing conditions	77	15	Astra	Moderna	11.4625	32.6408	0.0764428	NA	1756	649	1625	233.5	202.8	217.4	171.3	170.4
46	AZD1222 + mRNA-1273	66-79	female	1	1	0	0	0	0	two predisposing conditions	77	15	Astra	Moderna	14.1599	28.773	0.0869804	NA	749.4	315.8	850.8	80.1	44.3	38.3	33.6	15.2
47	AZD1222 + mRNA-1273	46-65	female	0	0	0	0	0	0	no predisposing conditions	50	26	Astra	Moderna	14.9849	27.9769	0.0776795	40.2132	823.7	157.9	494.4	60	NA	NA	NA	NA
48	AZD1222 + mRNA-1273	66-79	female	0	1	0	0	0	0	one predisposing condition	77	30	Astra	Moderna	14.7051	32.4849	0.112732	117.071	2398	821.5	827.8	50.6	NA	NA	NA	NA
49	AZD1222 + mRNA-1273	46-65	female	0	0	0	0	0	0	no predisposing conditions	77	71	Astra	Moderna	8.45595	12.345	0.061	NA	61.9	1	17.7	1	1	1	1	1
50	two-dose mRNA-1273	46-65	female	0	0	0	0	0	0	no predisposing conditions	28	24	Moderna	Moderna	13.5604	31.3858	0.0909893	13.8893	284.5	57.1	245.6	14.1	NA	NA	NA	NA
51	two-dose mRNA-1273	46-65	female	0	0	0	0	0	0	no predisposing conditions	28	37	Moderna	Moderna	12.867	28.3652	0.0457889	NA	201.7	20.1	146.7	14.2	21.2	29	8.9	14.4
52	two-dose mRNA-1273	46-65	male	0	0	0	0	0	0	no predisposing conditions	28	37	Moderna	Moderna	13.8047	29.1649	0.0900477	NA	421.7	52.8	363.3	12.2	15.8	13.6	9.3	1
53	two-dose mRNA-1273	46-65	female	1	0	0	0	0	0	one predisposing condition	28	32	Moderna	Moderna	14.1805	33.6954	0.0892826	35.8535	734.4	146.2	459.4	55.8	NA	NA	NA	NA
54	two-dose mRNA-1273	46-65	male	0	0	0	0	0	0	no predisposing conditions	28	35	Moderna	Moderna	14.4434	35.3727	0.032017	67.9089	1391	226.1	1713	64.3	NA	NA	NA	NA
55	two-dose mRNA-1273	46-65	female	0	0	0	0	0	0	no predisposing conditions	28	33	Moderna	Moderna	13.3654	30.6967	0.111997	9.87144	202.2	38.8	136.2	26.8	NA	NA	NA	NA
56	two-dose mRNA-1273	46-65	male	0	0	0	0	0	0	no predisposing conditions	25	24	Moderna	Moderna	13.6588	32.7673	0.0659761	22.1741	454.2	38.3	463.4	18.5	NA	NA	NA	NA
57	two-dose mRNA-1273	66-79	male	0	0	0	0	0	0	no predisposing conditions	28	28	Moderna	Moderna	12.6297	26.2106	0.0998185	11.4386	234.3	23.4	171.6	8.7	NA	NA	NA	NA
58	two-dose mRNA-1273	46-65	female	0	0	0	1	0	0	one predisposing condition	39	25	Moderna	Moderna	14.6674	28.681	0.0579296	27.9105	571.7	230.1	500.3	54	NA	NA	NA	NA
59	two-dose mRNA-1273	66-79	male	0	0	0	0	0	0	no predisposing conditions	42	21	Moderna	Moderna	13.2806	32.6027	0.182488	46.9797	962.3	401.4	1285	121.2	NA	NA	NA	NA
60	two-dose mRNA-1273	66-79	male	0	0	0	0	0	0	no predisposing conditions	28	40	Moderna	Moderna	13.0008	27.7892	0.183447	NA	304	45.3	301.2	20.1	18.3	15.4	20.4	9.4
61	two-dose mRNA-1273	46-65	female	0	0	0	0	0	0	no predisposing conditions	28	36	Moderna	Moderna	12.3474	27.3082	0.0539652	NA	278.3	17.9	227.9	18.8	16.6	17.9	18	9.6
62	two-dose mRNA-1273	46-65	male	0	1	0	0	0	0	one predisposing condition	28	39	Moderna	Moderna	12.3612	26.8185	0.0848351	NA	400.4	64.8	281.9	27.11	24.7	25.1	20.4	18.5
63	two-dose mRNA-1273	66-79	female	0	1	0	0	0	0	one predisposing condition	28	40	Moderna	Moderna	14.6202	34.7749	0.111491	NA	244.1	23	257.4	21.1	25	31.6	17.7	9.8
64	two-dose mRNA-1273	46-65	female	0	0	0	0	0	0	no predisposing conditions	28	32	Moderna	Moderna	14.6641	27.4116	0.173789	16.0033	327.8	115	391.5	21.7	NA	NA	NA	NA
65	two-dose mRNA-1273	46-65	female	0	1	1	0	0	0	two predisposing conditions	28	34	Moderna	Moderna	14.322	32.7879	0.132741	NA	565.8	152.6	407.6	49.6	72.5	85.4	25.7	46.6
66	two-dose mRNA-1273	46-65	female	0	0	0	0	0	0	no predisposing conditions	41	29	Moderna	Moderna	14.7267	28.4678	0.0858216	37.284	763.7	249.4	708.9	88.6	NA	NA	NA	NA
67	two-dose mRNA-1273	66-79	male	0	1	0	0	0	0	one predisposing condition	28	35	Moderna	Moderna	13.3732	27.2067	0.07944	NA	229.6	33.4	158.8	13.1	12.1	11.5	6.5	1
68	two-dose mRNA-1273	66-79	female	0	0	1	0	0	0	one predisposing condition	41	24	Moderna	Moderna	11.6251	30.0744	0.0607279	61.367	1257	317.2	1635	52.8	NA	NA	NA	NA
69	two-dose mRNA-1273	66-79	female	0	0	0	0	0	0	no predisposing conditions	28	32	Moderna	Moderna	12.906	26.2158	0.0502276	22.6037	463	158.4	608.9	25	NA	NA	NA	NA
70	two-dose mRNA-1273	46-65	female	0	0	0	0	0	0	no predisposing conditions	32	33	Moderna	Moderna	13.5169	32.8198	0.177006	37.8112	774.5	419.1	397.6	42.3	NA	NA	NA	NA
71	two-dose mRNA-1273	66-79	male	0	1	0	0	0	0	one predisposing condition	28	31	Moderna	Moderna	13.5409	26.748	0.112668	15.1635	310.6	36.1	147.6	12.9	NA	NA	NA	NA
72	two-dose mRNA-1273	46-65	female	0	0	1	0	1	0	two predisposing conditions	28	35	Moderna	Moderna	12.7803	30.2371	0.127742	NA	386.9	86.7	329.2	35.7	36.2	23.4	27.5	20.3
73	two-dose mRNA-1273	46-65	female	0	0	0	0	0	0	no predisposing conditions	41	24	Moderna	Moderna	15.0127	32.4321	0.0480821	66.6395	1365	309	1539	110	NA	NA	NA	NA
74	one-dose Ad26.CoV2.S	26-45	female	0	0	0	0	0	0	no predisposing conditions	NA	26	Janssen	NA	6.93434	3.6683	0.186695	NA	20.3	1	4.5	1	1	1	1	1
75	one-dose Ad26.CoV2.S	26-45	female	0	0	0	0	0	0	no predisposing conditions	NA	26	Janssen	NA	0.986542	1.73093	0.0355519	NA	18.9	1	64.2	1	1	1	1	1
76	one-dose Ad26.CoV2.S	46-65	male	0	0	0	0	0	0	no predisposing conditions	NA	61	Janssen	NA	1.01427	1.19251	0.97837	0.0488202	1	1	1	1	NA	NA	NA	NA
77	one-dose Ad26.CoV2.S	46-65	male	1	0	0	0	0	1	two predisposing conditions	NA	76	Janssen	NA	2.50771	3.28355	0.098336	NA	8.1	1	1	1	1	1	1	1
78	one-dose Ad26.CoV2.S	46-65	female	1	1	1	0	1	1	>2 predisposing conditions	NA	51	Janssen	NA	2.93048	5.29087	0.128202	0.829943	17	1	8	1	NA	NA	NA	NA
79	one-dose Ad26.CoV2.S	26-45	female	0	0	1	0	0	0	one predisposing condition	NA	56	Janssen	NA	19.6733	32.6426	0.312036	NA	1207	262.6	506.4	124.8	124.6	319.3	100.9	132.5
80	one-dose Ad26.CoV2.S	66-79	male	0	1	0	0	0	0	one predisposing condition	NA	63	Janssen	NA	3.2866	7.15972	0.0876822	NA	29.3	1	40.3	1	1	1	1	1
81	one-dose Ad26.CoV2.S	66-79	female	0	0	0	0	0	0	no predisposing conditions	NA	68	Janssen	NA	1.06662	0.975963	0.0437141	NA	1	1	1	1	1	1	1	1
82	one-dose Ad26.CoV2.S	46-65	female	0	1	0	0	0	0	one predisposing condition	NA	50	Janssen	NA	1.27808	2.4178	0.247021	0.0488202	1	1	8	1	NA	NA	NA	NA
83	one-dose Ad26.CoV2.S	66-79	male	0	0	0	0	0	0	no predisposing conditions	NA	70	Janssen	NA	2.73858	14.5094	0.0534152	NA	1	1	6.9	1	1	1	1	1
84	one-dose Ad26.CoV2.S	66-79	male	1	1	0	0	0	1	>2 predisposing conditions	NA	20	Janssen	NA	2.37684	0.555504	0.0650974	NA	1	1	1	1	1	1	1	1
85	one-dose Ad26.CoV2.S	46-65	male	0	0	0	0	0	0	no predisposing conditions	NA	62	Janssen	NA	0.859576	0.696019	0.0735667	1.38161	28.3	1	1	1	NA	NA	NA	NA
86	one-dose Ad26.CoV2.S	66-79	male	0	1	0	0	0	0	one predisposing condition	NA	84	Janssen	NA	0.285896	0.624997	0.176585	NA	1	1	1	2.2	1	1	1	1
87	one-dose Ad26.CoV2.S	26-45	female	0	0	0	0	0	0	no predisposing conditions	NA	25	Janssen	NA	5.77808	6.95738	0.0455017	NA	14.8	1	9.4	1	1	1	1	1
88	one-dose Ad26.CoV2.S	46-65	female	0	0	0	0	0	0	no predisposing conditions	NA	75	Janssen	NA	3.67238	5.49181	0.139657	NA	11.2	1	1	1	1	1	1	1
89	one-dose Ad26.CoV2.S	46-65	male	0	0	0	0	0	0	no predisposing conditions	NA	62	Janssen	NA	2.90262	2.80656	0.246772	0.566314	11.6	1	8	1	NA	NA	NA	NA
90	one-dose Ad26.CoV2.S	46-65	female	0	0	0	0	0	0	no predisposing conditions	NA	63	Janssen	NA	2.87431	8.0534	0.0529746	0.419854	8.6	30.4	1	1	NA	NA	NA	NA
91	one-dose Ad26.CoV2.S	46-65	female	0	0	0	0	0	0	no predisposing conditions	NA	50	Janssen	NA	7.17127	6.60422	0.087184	1.87469	38.4	1	12.6	1	NA	NA	NA	NA
92	one-dose Ad26.CoV2.S	46-65	female	0	1	0	0	0	0	one predisposing condition	NA	50	Janssen	NA	5.80916	7.27213	0.300079	0.951993	19.5	1	12.6	1	NA	NA	NA	NA
93	one-dose Ad26.CoV2.S	80+	female	0	1	0	0	0	0	one predisposing condition	NA	43	Janssen	NA	1.30064	1.85293	0.263046	NA	7.4	1	2.6	1	1	1	1	1
94	one-dose Ad26.CoV2.S	46-65	female	0	0	0	0	0	0	no predisposing conditions	NA	56	Janssen	NA	5.88237	6.22763	0.0956533	0.868999	17.8	1	12.7	1	NA	NA	NA	NA
95	one-dose Ad26.CoV2.S	26-45	female	0	0	0	0	0	0	no predisposing conditions	NA	51	Janssen	NA	9.65562	10.7532	0.0325487	NA	43.5	1	3.1	1	1	1	1	1
96	one-dose Ad26.CoV2.S	46-65	male	0	0	0	0	0	0	no predisposing conditions	NA	49	Janssen	NA	4.01105	5.63372	0.0396895	0.0488202	1	1	1	1	NA	NA	NA	NA
97	AZD1222 + BNT162b2	46-65	female	0	0	0	0	0	0	no predisposing conditions	50	19	Astra	Pfizer	13.1206	18.2429	0.034972	NA	288.4	73.5	184.9	15	21.6	21.3	11.5	15
98	AZD1222 + BNT162b2	46-65	male	0	0	0	0	0	0	no predisposing conditions	16	19	Astra	Pfizer	14.0877	28.1404	0.100767	NA	558.8	225	390.5	103.4	60.2	54.1	63.6	44.3
99	AZD1222 + BNT162b2	46-65	female	0	0	0	0	0	0	no predisposing conditions	85	21	Astra	Pfizer	14.5786	27.7799	0.125307	42.0928	862.2	153	392.9	61.38	NA	NA	NA	NA
100	AZD1222 + BNT162b2	46-65	female	0	0	0	0	0	0	no predisposing conditions	84	22	Astra	Pfizer	13.6314	26.781	0.0828508	58.5842	1200	129.2	453.6	76.8	NA	NA	NA	NA
101	AZD1222 + BNT162b2	46-65	female	1	1	0	0	0	0	two predisposing conditions	50	35	Astra	Pfizer	12.8298	19.6689	0.0717527	NA	1249	45.6	352.2	18.7	26	28.2	12.5	14.2
102	AZD1222 + BNT162b2	46-65	female	0	0	0	0	0	0	no predisposing conditions	81	17	Astra	Pfizer	14.7438	33.3196	0.0801584	NA	1942	510.6	1145	299.2	238	228.8	131.1	173.4
103	AZD1222 + BNT162b2	66-79	male	0	0	0	0	0	0	no predisposing conditions	60	28	Astra	Pfizer	15.4043	34.4829	0.0754566	50.6753	1038	83.26	269	60.7	NA	NA	NA	NA
104	AZD1222 + BNT162b2	66-79	male	0	0	0	0	0	0	no predisposing conditions	77	24	Astra	Pfizer	11.5142	20.4499	0.141666	22.799	467	282.5	738.6	71.7	NA	NA	NA	NA
105	AZD1222 + BNT162b2	46-65	male	0	0	0	0	0	0	no predisposing conditions	77	23	Astra	Pfizer	13.5314	25.9272	0.0375013	35.1945	720.9	117.9	462.1	40.8	NA	NA	NA	NA
106	AZD1222 + BNT162b2	66-79	male	0	0	0	0	0	0	no predisposing conditions	73	33	Astra	Pfizer	9.13396	8.72256	0.115941	8.34825	171	59.5	47.2	1	NA	NA	NA	NA
107	AZD1222 + BNT162b2	66-79	female	0	1	0	0	0	0	one predisposing condition	83	19	Astra	Pfizer	9.23794	12.4131	0.125247	NA	228.4	35.2	102.2	24.5	20.7	24.9	14.7	11.9
108	AZD1222 + BNT162b2	46-65	female	0	1	0	0	0	0	one predisposing condition	77	41	Astra	Pfizer	12.3301	26.8909	0.129388	NA	530.5	67.1	412	20	43.8	51	17.4	27
109	AZD1222 + BNT162b2	66-79	male	0	1	0	0	0	0	one predisposing condition	82	31	Astra	Pfizer	13.2471	22.1204	0.0363946	44.2799	907	835.9	792.1	112	NA	NA	NA	NA
110	AZD1222 + BNT162b2	66-79	male	0	1	1	1	0	0	>2 predisposing conditions	71	25	Astra	Pfizer	9.90297	16.1695	0.0702908	19.6794	403.1	52.9	99.4	1	NA	NA	NA	NA
111	AZD1222 + BNT162b2	66-79	female	0	1	0	0	0	0	one predisposing condition	84	18	Astra	Pfizer	11.2139	23.0654	0.120888	NA	261.3	37.4	132.3	29.1	16.7	18.7	16.9	9.5
112	AZD1222 + BNT162b2	66-79	male	0	0	0	0	0	0	no predisposing conditions	77	23	Astra	Pfizer	15.4534	33.2154	0.0491632	7.16192	146.7	63.43	144.4	22.16	NA	NA	NA	NA
113	AZD1222 + BNT162b2	46-65	female	0	0	0	0	0	0	no predisposing conditions	59	24	Astra	Pfizer	14.3888	31.086	0.132169	NA	1672	280.4	964.8	100.3	114.6	129	69.1	105.6
114	AZD1222 + BNT162b2	46-65	female	0	1	0	0	0	0	one predisposing condition	82	33	Astra	Pfizer	13.2975	31.0701	0.0749809	61.4158	1258	172.6	438.4	54.8	NA	NA	NA	NA
115	AZD1222 + BNT162b2	66-79	male	1	1	0	0	0	0	two predisposing conditions	84	20	Astra	Pfizer	13.8377	26.2931	0.0428462	NA	1228	46.3	571.8	11.7	36	35.5	14.5	39.3
116	AZD1222 + BNT162b2	66-79	male	1	1	0	0	0	0	two predisposing conditions	83	31	Astra	Pfizer	14.5786	26.3303	0.760968	63.8568	1308	94.5	282.5	53.1	NA	NA	NA	NA
117	AZD1222 + BNT162b2	66-79	female	0	1	0	0	0	0	one predisposing condition	84	28	Astra	Pfizer	14.5187	30.1505	0.081348	61.8552	1267	351.2	1781	55.7	NA	NA	NA	NA
118	AZD1222 + BNT162b2	66-79	male	0	0	0	0	0	0	no predisposing conditions	43	30	Astra	Pfizer	10.6678	14.1486	0.265024	NA	89.5	1	70.2	1	1	1	1	1
119	AZD1222 + BNT162b2	66-79	male	0	0	0	0	0	0	no predisposing conditions	70	23	Astra	Pfizer	3.81228	5.47095	0.0822005	4.92107	100.8	1	35.1	1	NA	NA	NA	NA
120	AZD1222 + BNT162b2	66-79	male	0	1	0	0	1	0	two predisposing conditions	61	24	Astra	Pfizer	12.1663	22.7989	0.08787	48.0879	985	132	982	45.62	NA	NA	NA	NA
121	AZD1222 + BNT162b2	66-79	male	0	1	0	0	1	0	two predisposing conditions	77	21	Astra	Pfizer	15.1034	31.2198	0.0848863	144.801	2966	348.9	3506	190	NA	NA	NA	NA

## Sheet: WHO IS - prepandemic control
Group	FRNT50 (first time point)
	B.1	Beta	Delta	Omicron BA.1
Pre-pandemic ctrl 1	1	1	1	1
Pre-pandemic ctrl 2	1	1	1	1
Pre-pandemic ctrl 3	1	1	1	1
Pre-pandemic ctrl 4	1	1	1	1
WHO IS (20/136)	1229	175.3	1589	32.4
